# Supplementary material for: DNA methylation and substance-use risk: a prospective, genome-wide study spanning gestation to adolescence
Source: Transl Psychiatry. 2016 Dec 6;6(12):e976–. doi: 10.1038/tp.2016.247 (PMC5315565; doi:10.1038/tp.2016.247)
Supplement: Supplementary Information [file tp2016247x1.xls]

## Sheet: SI List
	ONLINE SUPPLEMENTARY MATERIAL
	Cecil et al. -		DNA methylation and substance use risk: A prospective, genome-wide study spanning gestation to adolescence
		List of supplementary material:
		Supplementary Tables (ST)
		ST1.	Supplementary methods description
		ST2.	Genomic location of genome-wide significant loci at birth.
		ST3.	Intercorrelations between genome-wide significant loci at birth.
		ST4.	Functional characterization of genome-wide significant loci at birth.
		ST5.	Enriched GO pathways at birth.
		ST6.	Follow-forward analysis at age 7.
		ST7.	Age of substance use onset: Frequency distribution and associations with DNA methylation at birth.
		ST8.	Genome-wide signfiicant probes at birth associated with prenatal smoking exposure.
		Supplementary Figures (SF)
		SF1.	Confirmatory Factor Analysis of substance use.
		SF2.	Correlation heatmap of DMP methylation levels between birth and age 7 (n = 65).
		SF3.	PACSIN1 gene expression across tissues and development.
		SF4.	Path analysis: Mediation effects for individual substance types.

## Sheet: ST1_SupplementaryMethods
	Supplementary Table 1. Supplementary methods description

## Sheet: ST2_GenomicLocation
	Supplementary Table 2. Genomic location of the 65 genome-wide significant loci at birth.
	Genomic location	FDR-corrected loci at birth
		All (Total n = 65)			Hypermethylated (Total n = 32)			Hypomethylated (Total n = 33)
		n	%		n	%		n	%
	Intergenic	4	6.15385		2	6.25		2	6.06061
	1stExon	3	4.61538		3	9.375		0	--
	3'UTR	3	4.61538		0	--		3	9.09091
	5'UTR	9	13.8462		6	18.75		3	9.09091
	Body	26	40		5	15.625		21	63.6364
	TSS1500	14	21.5385		10	31.25		4	12.1212
	TSS200	6	9.23077		6	18.75		0	--

## Sheet: ST3_IntercorrelationsBirth
	Supplementary Table 3. Intercorrelations bewteen genome-wide significant loci at birth (n = 65).
		cg00276455	cg00335219	cg00877150	cg01009697	cg01338630	cg01589998	cg01894322	cg02052845	cg02290110	cg02404636	cg02725795	cg02957771	cg04388666	cg04799664	cg04941418	cg05033322	cg05116255	cg05168344	cg05463325	cg05620865	cg05968179	cg06951646	cg07395930	cg07746699	cg08080985	cg08261702	cg08625693	cg09278687	cg10395806	cg10844884	cg11074746	cg12202228	cg12593849	cg13083436	cg13138952	cg13244417	cg13562386	cg13978601	cg14291256	cg14632140	cg14661886	cg14712611	cg16661000	cg17396676	cg18769584	cg19026817	cg20056324	cg20319698
	cg00276455	-	-0.120834	0.302357	-0.335619	0.12039	-0.293481	0.258329	0.234711	-0.273312	-0.0387208	-0.360977	0.290178	-0.162684	0.344759	0.197769	-0.229567	0.184194	0.192096	-0.127465	0.439406	0.174198	0.092024	0.0792982	-0.0974941	-0.46318	-0.247308	0.273817	0.0847076	0.0727187	0.334413	-0.429063	0.296413	0.392118	-0.164929	0.130457	-0.415444	-0.335987	0.121452	0.0921619	-0.310671	-0.391385	-0.2698	-0.339699	0.419144	0.50582	0.117129	-0.159027	0.0902832
	cg00335219	0.036139	-	-0.28883	0.179842	-0.190814	0.334351	-0.206695	-0.20639	0.268471	0.0473254	0.235154	-0.247845	0.279225	-0.150736	-0.157744	0.175503	-0.236386	-0.20642	0.106439	-0.123925	-0.190095	-0.204244	-0.232686	0.13662	0.250761	0.0610717	-0.259248	-0.173675	-0.134861	-0.179869	0.366542	-0.193685	-0.224996	0.110356	-0.0749998	0.196523	0.27709	-0.271392	-0.165288	0.321743	0.30503	0.309405	0.264015	-0.258702	-0.239313	-0.163039	0.0460453	-0.0389509
	cg00877150	8.81447e-08	3.41006e-07	-	-0.232115	0.0223549	-0.377629	0.220802	0.13691	-0.238516	0.000861307	-0.431329	0.380117	-0.231611	0.286399	0.138778	-0.143645	0.214993	0.117949	-0.178253	0.258499	0.289334	0.169319	0.197773	-0.0711235	-0.365125	-0.365531	0.435909	0.283272	0.117472	0.27734	-0.347796	0.308611	0.1413	-0.0750113	0.117009	-0.384646	-0.366544	0.215194	0.0460005	-0.315393	-0.305124	-0.356293	-0.327053	0.292187	0.388437	0.108175	-0.230259	0.0261931
	cg01009697	2.33397e-09	0.00173179	4.78374e-05	-	-0.1137	0.265036	-0.174018	-0.17504	0.234841	0.00154874	0.359719	-0.28304	0.177641	-0.39511	-0.165197	0.226029	-0.13754	-0.116892	0.110973	-0.291858	-0.174555	-0.0793543	-0.160719	0.189441	0.350299	0.240116	-0.345963	-0.0452644	-0.156902	-0.241516	0.364057	-0.223306	-0.246724	0.122538	-0.145982	0.292486	0.304464	-0.141422	-0.0598546	0.288478	0.345583	0.289261	0.268073	-0.266404	-0.322871	-0.0368228	0.243821	0.012281
	cg01338630	0.0368349	0.000876775	0.699291	0.0487459	-	-0.141178	0.16139	0.15024	-0.157902	-0.11263	-0.0857135	0.145298	-0.0830189	0.117152	0.119866	-0.0234782	0.00284722	0.0690425	0.014188	0.0751761	0.0351635	0.00804371	0.17143	-0.120467	-0.143988	-0.0328843	0.083711	0.0367218	0.0845603	0.0746315	-0.093786	-0.0105822	0.210584	-0.0266541	0.0852246	-0.0953462	-0.079281	0.12559	0.0671381	-0.137881	-0.207535	-0.140436	-0.140075	0.215837	0.166945	0.194372	-0.0370333	-0.0603213
	cg01589998	2.15854e-07	2.70264e-09	1.22764e-11	3.12051e-06	0.0142282	-	-0.279168	-0.180187	0.321894	0.155802	0.298141	-0.222455	0.156084	-0.26003	-0.273268	0.16659	-0.246498	-0.21587	0.157835	-0.274011	-0.260647	-0.162164	-0.285628	0.112286	0.297211	0.279397	-0.334689	-0.174941	-0.150756	-0.236119	0.322739	-0.157709	-0.197777	0.0803031	-0.252212	0.425963	0.309428	-0.292283	-0.137866	0.385684	0.388779	0.3244	0.359932	-0.396821	-0.357424	-0.228663	0.189409	-0.0208534
	cg01894322	5.61224e-06	0.000305994	0.00011218	0.00244808	0.005004	8.59152e-07	-	0.0956594	-0.274412	-0.0311406	-0.181568	0.291128	-0.145497	0.200996	0.226279	-0.0770668	0.0778157	0.150522	-0.111597	0.104068	0.235263	0.0518986	0.103078	-0.155717	-0.208954	-0.149612	0.188869	0.186291	0.0599601	0.0514875	-0.189985	0.11854	0.142566	-0.13111	0.144766	-0.270479	-0.15945	0.306001	0.150328	-0.27145	-0.280779	-0.217184	-0.236605	0.114983	0.205043	0.226643	-0.129887	0.00721604
	cg02052845	3.90997e-05	0.000312483	0.0174724	0.00230551	0.00903932	0.00169607	0.0976158	-	-0.18832	-0.0688279	-0.239394	0.156599	-0.186329	0.193922	0.143349	-0.159203	0.188474	0.13167	-0.00353007	0.230362	0.102454	0.191417	0.282477	-0.153343	-0.226821	-0.227448	0.203466	0.0854113	0.144335	0.216947	-0.208411	0.136635	0.164579	-0.0652217	0.155868	-0.182471	-0.267182	0.101843	0.143658	-0.184369	-0.219967	-0.201761	-0.256543	0.221086	0.268261	0.129152	-0.00931833	0.120433
	cg02290110	1.47924e-06	2.2961e-06	2.89738e-05	3.8704e-05	0.00604475	1.10208e-08	1.33693e-06	0.00102687	-	0.105377	0.316586	-0.211513	0.354139	-0.310285	-0.230836	0.0808212	-0.222929	-0.159846	0.00203503	-0.261018	-0.211688	-0.17139	-0.153649	0.150888	0.309064	0.235852	-0.28986	-0.159099	-0.153025	-0.249221	0.36528	-0.270784	-0.264634	0.155656	-0.140389	0.298525	0.28938	-0.246408	-0.192475	0.387335	0.461378	0.348699	0.309826	-0.318751	-0.319737	-0.155368	0.216318	-0.064632
	cg02404636	0.503344	0.413296	0.988127	0.978653	0.0509203	0.0067615	0.590472	0.233825	0.0678954	-	0.0566013	-0.0466621	0.0719033	-0.0807117	-0.0400477	0.182036	-0.049835	-0.02522	0.00360569	-0.0511612	0.0527149	-0.102557	-0.173715	0.172803	0.00758362	-0.0359451	-0.0333313	0.0217891	0.0403254	-0.0770583	0.0489362	0.0266911	-0.0463019	0.199801	-0.0390997	0.0420771	0.0373461	0.0134151	-0.0785475	0.0858648	0.0477096	0.0229526	0.0998422	-0.116059	-0.0980717	-0.116845	0.0997642	-0.0601281
	cg02725795	1.07771e-10	3.77686e-05	4.44089e-15	1.26368e-10	0.13791	1.35391e-07	0.00155982	2.70196e-05	1.96798e-08	0.327731	-	-0.348782	0.303296	-0.387166	-0.217125	0.271526	-0.222984	-0.112749	0.0577045	-0.361247	-0.219833	-0.192953	-0.247028	0.137733	0.389977	0.477607	-0.44266	-0.192948	-0.135291	-0.394728	0.439256	-0.296871	-0.321089	0.103792	-0.0802762	0.460656	0.368985	-0.261304	-0.0377628	0.472176	0.468467	0.413394	0.330712	-0.431671	-0.487206	-0.055411	0.222158	-0.17096
	cg02957771	2.98919e-07	1.3606e-05	8.77787e-12	5.9574e-07	0.0116113	9.93109e-05	2.72323e-07	0.0064809	0.000218802	0.419881	4.89452e-10	-	-0.255007	0.320542	0.237933	-0.279272	0.159605	0.170622	-0.0508746	0.19097	0.251999	0.167582	0.298538	-0.164658	-0.296074	-0.28461	0.325577	0.148847	0.21295	0.219985	-0.356641	0.216915	0.20382	-0.0208245	0.0991566	-0.354631	-0.36998	0.229794	0.17143	-0.367212	-0.34875	-0.361184	-0.371517	0.245728	0.395956	0.149515	-0.220669	-0.00605459
	cg04388666	0.00466062	8.54629e-07	4.97323e-05	0.00197633	0.150771	0.00666087	0.0114966	0.00116333	2.53788e-10	0.213538	8.00424e-08	7.46163e-06	-	-0.284064	-0.207147	0.0132696	-0.0409829	-0.122763	-0.00845733	-0.162366	-0.129715	-0.0876653	-0.163492	0.00576156	0.258831	0.216744	-0.251448	-0.199946	-0.211957	-0.247069	0.315835	-0.161807	-0.0979648	0.119329	-0.0312166	0.223127	0.295452	-0.171391	-0.116417	0.271491	0.277892	0.27135	0.283281	-0.25929	-0.297046	-0.0258857	0.165452	-0.120961
	cg04799664	7.95092e-10	0.00881172	4.31688e-07	1.09424e-12	0.0422503	4.84349e-06	0.000450621	0.000718052	3.86075e-08	0.162489	3.34177e-12	1.2789e-08	5.40238e-07	-	0.235725	-0.116288	0.162647	0.0630221	-0.0167984	0.307572	0.165295	0.213695	0.303058	-0.148682	-0.407626	-0.398563	0.362066	0.229898	0.165586	0.42267	-0.390021	0.210789	0.283477	-0.138446	0.228758	-0.354153	-0.340486	0.254187	0.182656	-0.413341	-0.437419	-0.34584	-0.311309	0.340657	0.412874	0.109579	-0.20724	0.187738
	cg04941418	0.000558452	0.00609622	0.0159807	0.00405427	0.0376689	1.48516e-06	7.46493e-05	0.0127908	5.27902e-05	0.48882	0.000146635	3.03461e-05	0.000296608	3.6116e-05	-	-0.147404	0.0920604	0.160399	-0.161389	0.228857	0.19604	0.179392	0.182023	-0.189064	-0.163456	-0.125902	0.161361	0.104159	0.275052	0.115526	-0.240015	0.177925	0.200888	-0.110762	0.121885	-0.276831	-0.145086	0.252511	0.116988	-0.304881	-0.240802	-0.246236	-0.248862	0.220576	0.148092	0.109688	-0.270099	0.129139
	cg05033322	5.81791e-05	0.00224349	0.0126055	7.60695e-05	0.684968	0.00374966	0.182374	0.00563565	0.161918	0.00151596	1.74137e-06	8.50834e-07	0.818657	0.0438028	0.0104456	-	-0.194895	-0.167689	0.116399	-0.269628	-0.200875	-0.0946654	-0.102159	0.237321	0.303125	0.238795	-0.147075	-0.0725209	-0.145763	-0.107924	0.239645	-0.151252	-0.175453	0.0606103	-0.0998762	0.354561	0.236054	-0.156569	-0.0938362	0.202903	0.156749	0.188648	0.19829	-0.137472	-0.264992	-0.00743833	0.171089	-0.153016
	cg05116255	0.00132799	3.42869e-05	0.00017092	0.0169559	0.960766	1.5204e-05	0.178148	0.00101693	9.58795e-05	0.388939	9.54914e-05	0.00551456	0.478718	0.00467021	0.110952	0.00067414	-	0.204993	-0.156662	0.119746	0.146145	0.177622	0.144488	-0.0810071	-0.247105	-0.223541	0.240184	0.143911	0.108044	0.256192	-0.250916	0.252068	0.187359	-0.153437	0.11744	-0.170699	-0.170236	0.083597	0.196736	-0.169836	-0.309615	-0.22295	-0.210696	0.182207	0.289375	0.102237	-0.10641	0.0964088
	cg05168344	0.000807746	0.000311835	0.0408588	0.0427127	0.232367	0.000160507	0.00890936	0.0223223	0.00544291	0.662982	0.0506753	0.00298112	0.0332497	0.275745	0.00528174	0.00352413	0.00034387	-	-0.183974	0.145513	0.184787	0.0214121	0.0819349	-0.123321	-0.244137	-0.135052	0.144525	0.149998	0.0939591	0.10461	-0.259527	0.109108	0.186264	-0.116732	0.0961763	-0.261014	-0.178161	0.202425	0.0508866	-0.130944	-0.1733	-0.12638	-0.225399	0.162515	0.202044	0.0282129	-0.118887	0.10978
	cg05463325	0.0270174	0.065153	0.00190533	0.0544503	0.806347	0.00606646	0.0530979	0.951367	0.971953	0.950327	0.318375	0.379109	0.883826	0.771626	0.00500427	0.0436006	0.00645915	0.00134618	-	-0.139726	-0.08884	-0.0156658	-0.153566	0.0575331	0.119637	0.0718083	-0.0173732	0.00648859	0.0313066	-0.0937942	0.112541	-0.1814	0.0738644	0.07087	-0.17023	0.0754028	0.0663712	-0.0413158	-0.0587381	0.0284445	-0.0148169	0.10336	0.0831239	-0.0719355	-0.0490642	-0.0603918	0.0866546	-0.0227426
	cg05620865	1.33227e-15	0.0316051	5.53051e-06	2.53432e-07	0.193371	1.38725e-06	0.0714047	5.47432e-05	4.44421e-06	0.376426	1.04152e-10	0.000868069	0.00474305	5.13491e-08	6.14136e-05	2.06859e-06	0.037862	0.011487	0.0152673	-	0.159099	0.172953	0.114341	-0.134131	-0.354242	-0.363179	0.233515	0.189316	0.155227	0.247281	-0.304319	0.178077	0.348441	-0.188568	0.0934175	-0.371469	-0.299228	0.172943	0.137963	-0.387301	-0.34606	-0.233577	-0.263572	0.287676	0.420683	0.0730968	-0.259136	0.107608
	cg05968179	0.00242238	0.000917827	3.24636e-07	0.00237224	0.543378	4.59028e-06	3.74485e-05	0.0759332	0.000216133	0.362086	0.00012044	9.62411e-06	0.0244095	0.00403217	0.000625618	0.000454281	0.011129	0.00128025	0.124062	0.00566759	-	0.184881	0.156832	-0.111919	-0.24592	-0.258549	0.239155	0.237557	0.181611	0.169849	-0.228456	0.103172	0.0349397	-0.135558	0.0888022	-0.284994	-0.294413	0.16195	0.0594456	-0.315934	-0.150628	-0.234312	-0.158143	0.156166	0.196755	0.0839561	-0.208022	0.0545767
	cg06951646	0.111094	0.000361888	0.00321232	0.169695	0.88947	0.00479603	0.369577	0.000843636	0.00285209	0.0756367	0.000764431	0.00354552	0.129133	0.000187509	0.00177942	0.101165	0.00197847	0.711395	0.786639	0.00260509	0.00127285	-	0.12124	-0.132872	-0.119435	-0.127049	0.169762	0.233063	0.0613093	0.260424	-0.206513	0.160611	0.131672	-0.105447	0.122568	-0.0991057	-0.180523	0.152349	0.081272	-0.176231	-0.178686	-0.158208	-0.073056	0.169062	0.196663	0.114413	-0.111464	0.0459508
	cg07395930	0.169998	4.57696e-05	0.000558307	0.00519055	0.00284554	4.64959e-07	0.074156	6.28567e-07	0.00757415	0.00249186	1.45547e-05	1.30067e-07	0.0044574	8.20234e-08	0.00151723	0.0767853	0.0120893	0.156194	0.00760711	0.0474796	0.00640102	0.0355145	-	-0.106565	-0.215446	-0.228237	0.218747	0.135295	0.0285516	0.236095	-0.278954	0.117091	0.0579343	-0.0162152	0.111103	-0.1818	-0.261046	0.186229	0.18801	-0.312074	-0.227261	-0.207313	-0.252391	0.247394	0.243834	0.160321	-0.119712	0.0641554
	cg07746699	0.0913255	0.0177143	0.218558	0.000956694	0.0367125	0.0516379	0.00679188	0.0076964	0.00874274	0.00262799	0.0168003	0.00417792	0.920706	0.00978964	0.000979785	3.18517e-05	0.160952	0.0324506	0.319817	0.0199161	0.0524108	0.0211174	0.0648332	-	0.25449	0.158812	-0.0252016	-0.142939	-0.0229661	-0.14267	0.122827	-0.0746282	-0.127741	0.178382	-0.249206	0.225801	0.159814	-0.175423	-0.26349	0.216085	0.17266	0.172087	0.0677559	-0.193876	-0.138468	-0.0780561	0.195936	-0.0898295
	cg08080985	0	1.06766e-05	6.3467e-11	4.06887e-10	0.0123929	1.48689e-07	0.000261718	7.16642e-05	4.39108e-08	0.895755	2.25886e-12	1.66676e-07	5.37388e-06	1.77192e-13	0.00446621	8.1458e-08	1.44628e-05	1.84408e-05	0.0380383	2.50579e-10	1.59426e-05	0.0383665	0.000165468	7.79693e-06	-	0.360332	-0.265507	-0.235396	-0.21783	-0.372029	0.575259	-0.29175	-0.366772	0.0894629	-0.168306	0.45667	0.359911	-0.239701	-0.177823	0.412393	0.486877	0.523324	0.373671	-0.385413	-0.466547	-0.114346	0.237957	-0.10637
	cg08261702	1.42227e-05	0.290908	6.0238e-11	2.5506e-05	0.56983	8.40938e-07	0.00933528	6.83463e-05	3.5758e-05	0.534448	0	5.12729e-07	0.000150726	6.67244e-13	0.0289676	2.83377e-05	9.16248e-05	0.0190749	0.214145	8.14411e-11	5.50646e-06	0.0275248	6.43801e-05	0.00575613	1.16946e-10	-	-0.398889	-0.239281	-0.192238	-0.391612	0.39223	-0.356853	-0.178691	0.0952294	-0.196239	0.456027	0.354109	-0.233697	-0.221758	0.409355	0.428238	0.406564	0.25039	-0.330632	-0.409468	-0.0133844	0.189378	-0.168399
	cg08625693	1.41221e-06	5.18346e-06	2.22045e-15	6.88135e-10	0.147384	2.59937e-09	0.000991913	0.000381515	3.08365e-07	0.564595	6.66134e-16	7.32156e-09	1.00795e-05	9.38587e-11	0.00501187	0.0106205	2.53666e-05	0.012067	0.764039	4.29184e-05	2.75378e-05	0.00313192	0.000130367	0.663214	2.99287e-06	6.36602e-13	-	0.169425	0.103647	0.307764	-0.396659	0.261716	0.189409	-0.132275	0.0589083	-0.282483	-0.367683	0.187902	0.124043	-0.372465	-0.315951	-0.355912	-0.232855	0.290683	0.348011	0.138406	-0.228959	0.052819
	cg09278687	0.142609	0.00249766	5.82715e-07	0.433955	0.525648	0.00231901	0.00116609	0.139309	0.00566746	0.706547	0.000764701	0.00970778	0.000483379	5.67223e-05	0.0711544	0.209621	0.0124407	0.0091526	0.91074	0.000964301	3.12627e-05	4.44525e-05	0.0188579	0.0130525	3.70597e-05	2.72633e-05	0.00319287	-	0.0017948	0.207813	-0.165998	0.0874821	0.0875283	-0.104489	0.14324	-0.252631	-0.237321	0.236886	0.171835	-0.289646	-0.228983	-0.337923	-0.127698	0.184863	0.189583	0.169007	-0.146701	-0.00877376
	cg10395806	0.208378	0.0192465	0.0416865	0.00637717	0.143307	0.00880267	0.299795	0.0121816	0.00782509	0.485808	0.0188622	0.000197693	0.000212061	0.0039671	1.26037e-06	0.0113445	0.061181	0.103748	0.588493	0.00697055	0.00155575	0.289031	0.621736	0.691484	0.00013935	0.000800414	0.0725648	0.975262	-	0.166472	-0.197984	0.222924	0.195094	-0.0538797	0.0149049	-0.170055	-0.19088	0.13132	0.0161991	-0.171664	-0.213429	-0.140834	-0.165112	0.115099	0.143264	-0.00825154	-0.071401	0.107248
	cg10844884	2.68328e-09	0.00172901	1.01931e-06	2.27968e-05	0.196627	3.50148e-05	0.373386	0.000148533	1.21403e-05	0.182423	1.15552e-12	0.000119104	1.4506e-05	1.77636e-14	0.0452134	0.0614719	6.7436e-06	0.0699325	0.104359	1.42549e-05	0.00311649	4.68033e-06	3.50822e-05	0.0132259	2.58442e-11	1.7959e-12	5.03313e-08	0.000283289	0.00377474	-	-0.428364	0.283471	0.332133	-0.119533	0.141125	-0.350503	-0.372531	0.234283	0.17602	-0.404241	-0.490743	-0.354063	-0.37029	0.342502	0.452932	-0.00581676	-0.221664	0.19465
	cg11074746	6.66134e-15	5.28741e-11	5.51615e-10	7.27922e-11	0.104389	1.00388e-08	0.000924251	0.000271781	6.22142e-11	0.39756	1.33227e-15	1.85953e-10	2.13441e-08	2.24487e-12	2.57113e-05	2.6484e-05	1.0539e-05	5.0597e-06	0.0511048	7.20241e-08	6.33176e-05	0.000309865	8.76583e-07	0.0331579	0	1.64602e-12	8.77076e-13	0.00387655	0.000550585	7.32747e-15	-	-0.38865	-0.34167	0.0771324	-0.103447	0.453965	0.487424	-0.263157	-0.155978	0.45942	0.533721	0.441882	0.417286	-0.436671	-0.509112	-0.0809084	0.176046	-0.118159
	cg12202228	1.61109e-07	0.000729143	4.60518e-08	9.32378e-05	0.854927	0.00610776	0.039852	0.0177013	1.863e-06	0.644634	1.5387e-07	0.000148877	0.00489088	0.000230233	0.00194309	0.00858	9.56822e-06	0.0586603	0.00157588	0.00192546	0.0738912	0.00522134	0.0423574	0.196647	2.56148e-07	1.81096e-10	4.18106e-06	0.129938	9.59191e-05	5.71757e-07	2.71894e-12	-	0.222762	-0.0819338	0.11772	-0.250594	-0.236468	0.0774226	0+AO28:BQ36.156780153512955	-0.255592	-0.354025	-0.326299	-0.249308	0.203119	0.302211	-0.0976247	-0.0971313	0.149355
	cg12593849	1.672e-12	8.21988e-05	0.0141439	1.49239e-05	0.000233555	0.00055814	0.013294	0.00419651	3.23366e-06	0.423482	1.20423e-08	0.000372459	0.0897654	5.71435e-07	0.000453897	0.00225017	0.00109075	0.00116801	0.20128	5.1014e-10	0.545948	0.0223198	0.316449	0.0266851	5.13247e-11	0.00185596	0.000958643	0.129734	0.000665465	3.48736e-09	1.14861e-09	9.70776e-05	-	-0.101392	0.0730973	-0.304696	-0.223618	0.152911	0.104741	-0.312312	-0.365989	-0.230554	-0.257734	0.356034	0.385047	0.0408219	-0.203087	0.106076
	cg13083436	0.00411527	0.0558144	0.194352	0.033576	0.645094	0.164633	0.0229034	0.2593	0.00681381	0.000488058	0.0721628	0.718977	0.0385395	0.016237	0.0549141	0.294575	0.00765832	0.0429981	0.220208	0.00101093	0.0186265	0.0677119	0.779346	0.00189061	0.121436	0.0991389	0.0217085	0.0702605	0.351561	0.0382072	0.182002	0.1562	0.0790371	-	-0.173621	0.160489	0.0862666	-0.0412264	-0.127164	0.177563	0.123931	0.041405	0.107008	-0.203011	-0.162238	-0.0305902	0.118875	-0.0599579
	cg13138952	0.0235977	0.19442	0.0425031	0.0112208	0.140179	9.45339e-06	0.0119235	0.00673758	0.0147846	0.499174	0.164776	0.0859099	0.589565	6.18782e-05	0.034539	0.083647	0.0417429	0.0958095	0.00304907	0.105764	0.124223	0.0335323	0.0541666	1.21548e-05	0.00340295	0.000617514	0.308367	0.0128598	0.796771	0.0142648	0.0731195	0.0412544	0.206013	0.00250557	-	-0.205767	0.0024471	0.150648	0.174353	-0.0961533	-0.165738	-0.170827	-0.111688	0.108428	0.0808339	0.126132	-0.0682203	0.0386517
	cg13244417	5.4623e-14	0.000606113	4.73199e-12	2.38188e-07	0.0987232	1.06581e-14	1.91523e-06	0.00147623	1.3023e-07	0.467045	0	2.3877e-10	9.44843e-05	2.53355e-10	1.06879e-06	2.40864e-10	0.00296796	4.4455e-06	0.192028	2.78222e-11	4.94191e-07	0.0860716	0.00153793	7.73804e-05	0	0	6.28161e-07	9.125e-06	0.00307982	3.96862e-10	0	1.08271e-05	6.9268e-08	0.00525597	0.000326149	-	0.487031	-0.339759	-0.204581	0.485377	0.45903	0.433851	0.429661	-0.429241	-0.487247	-0.119529	0.394158	-0.107475
	cg13562386	2.23656e-09	1.04339e-06	5.28604e-11	7.09534e-08	0.170091	4.22587e-08	0.00556089	2.57754e-06	3.23199e-07	0.51863	3.85076e-11	3.38196e-11	1.77387e-07	1.3211e-09	0.0117347	3.51941e-05	0.00304808	0.00191579	0.25098	1.21292e-07	1.96747e-07	0.00166196	4.43314e-06	0.00545239	1.23343e-10	2.54742e-10	4.5612e-11	3.18515e-05	0.000873104	2.419e-11	0	3.40675e-05	9.11025e-05	0.135378	0.966276	0	-	-0.239421	-0.190112	0.402381	0.349355	0.359727	0.2848	-0.385076	-0.452789	-0.0798592	0.24494	-0.100144
	cg13978601	0.0351918	1.76277e-06	0.000168485	0.0140599	0.0293708	2.43014e-07	6.04966e-08	0.0777076	1.53169e-05	0.816705	4.33457e-06	5.71748e-05	0.00285196	7.99987e-06	9.21828e-06	0.00649134	0.147938	0.000409339	0.47515	0.00260662	0.00485275	0.00810576	0.00117058	0.00225413	2.63649e-05	4.23171e-05	0.00105425	3.29625e-05	0.0226842	4.04283e-05	3.68418e-06	0.180357	0.00787207	0.476107	0.00885176	1.43931e-09	2.69616e-05	-	0.205404	-0.309422	-0.342335	-0.218131	-0.220076	0.199457	0.238682	0.213816	-0.178737	0.085301
	cg14291256	0.110557	0.00403364	0.42651	0.300647	0.245534	0.0166944	0.00899855	0.012597	0.000788339	0.17409	0.513971	0.00284564	0.0435674	0.00145964	0.042541	0.104203	0.000597707	0.378997	0.30977	0.0166167	0.303968	0.159582	0.00104711	3.57779e-06	0.00195496	0.000104558	0.0314428	0.00277971	0.77956	0.00217596	0.00669859	0.00641863	0.0695825	0.0273837	0.00240047	0.000353672	0.000916813	0.000334341	-	-0.232186	-0.230322	-0.159509	-0.100939	0.118893	0.0969981	0.130219	-0.219534	0.085594
	cg14632140	3.70604e-08	1.12062e-08	2.23851e-08	3.52875e-07	0.0166819	4.10205e-12	1.75352e-06	0.00131377	3.2645e-12	0.137214	0	4.84794e-11	1.74699e-06	7.50511e-14	6.79524e-08	0.000396335	0.00311872	0.0230782	0.623045	3.2796e-12	2.1116e-08	0.002149	3.19362e-08	0.000158051	8.68194e-14	1.37002e-13	2.44031e-11	3.14885e-07	0.00280733	2.92211e-13	0	7.09833e-06	3.11347e-08	0.00198546	0.0958896	0	3.83693e-13	4.22846e-08	4.75752e-05	-	0.512114	0.524271	0.389196	-0.381183	-0.418533	-0.0878922	0.309753	-0.11765
	cg14661886	1.85407e-12	6.69139e-08	6.62651e-08	7.20328e-10	0.000288775	2.67031e-12	7.38247e-07	0.000119265	0	0.409509	0	4.91343e-10	9.68203e-07	1.77636e-15	2.41416e-05	0.00642942	4.14352e-08	0.00255295	0.797945	6.80183e-10	0.00886069	0.00185656	6.93184e-05	0.0026499	0	7.54952e-15	2.10773e-08	6.08287e-05	0.000191084	0	0	2.57395e-10	5.67826e-11	0.0315975	0.00393352	0	4.56516e-10	1.06159e-09	5.49112e-05	0	-	0.51401	0.429448	-0.376367	-0.488915	-0.123277	0.216875	-0.110514
	cg14712611	2.03676e-06	4.23626e-08	1.94214e-10	3.26963e-07	0.0147508	8.349e-09	0.00014601	0.000428057	4.94439e-10	0.691656	7.4607e-14	1.04988e-10	1.76954e-06	6.98389e-10	1.55336e-05	0.00100586	9.57339e-05	0.0283591	0.073363	4.27111e-05	4.03378e-05	0.00594632	0.00029325	0.00273944	0	2.0739e-13	2.03658e-10	1.78502e-09	0.0144684	2.56174e-10	8.88178e-16	6.75272e-09	5.3942e-05	0.474197	0.00294621	3.10862e-15	1.26237e-10	0.000136339	0.00554338	0	0	-	0.407317	-0.37457	-0.379167	-0.108186	0.221729	-0.00029139
	cg16661000	1.44953e-09	3.41567e-06	6.20524e-09	2.37957e-06	0.0150118	1.23016e-10	3.37003e-05	6.54421e-06	4.05246e-08	0.0837529	4.10163e-09	2.76468e-11	5.82225e-07	3.46379e-08	1.25078e-05	0.00053956	0.000231734	7.97536e-05	0.150253	3.55199e-06	0.00596709	0.206269	9.31186e-06	0.241206	2.08067e-11	1.10132e-05	4.51745e-05	0.0267367	0.00407361	3.24738e-11	4.13003e-14	1.20521e-05	5.90752e-06	0.0637228	0.0529025	5.77316e-15	5.03457e-07	0.000118314	0.0803922	2.51976e-12	6.21725e-15	1.85629e-13	-	-0.267849	-0.350693	-0.154149	0.281272	-0.0737419
	cg17396676	3.10862e-14	5.43406e-06	2.45339e-07	2.76302e-06	0.000160888	8.57092e-13	0.0462409	0.00010986	1.55574e-08	0.0442224	4.44089e-15	1.61948e-05	5.16486e-06	1.29473e-09	0.000114055	0.0170113	0.00150028	0.00470421	0.213332	3.81488e-07	0.00663188	0.00325972	1.41221e-05	0.00072019	4.25793e-12	4.13915e-09	2.8448e-07	0.00127421	0.0460184	1.04072e-09	1.77636e-15	0.000390594	2.00575e-10	0.000393453	0.060261	6.21725e-15	4.46021e-12	0.000499369	0.03926	7.59592e-12	1.45359e-11	1.84681e-11	2.42797e-06	-	0.478246	0.0777736	-0.080046	0.126414
	cg18769584	0	2.71928e-05	2.80087e-12	9.89325e-09	0.00367556	1.6861e-10	0.000342703	2.3397e-06	1.39689e-08	0.0894138	0	9.69891e-13	1.51183e-07	8.08242e-14	0.0100875	3.13283e-06	3.23334e-07	0.000419988	0.396326	2.44249e-14	0.000596978	0.000600579	1.89008e-05	0.0162201	0	1.34559e-13	5.3745e-10	0.000948125	0.0128448	0	0	8.9475e-08	4.4782e-12	0.00477652	0.161852	0	0	2.85938e-05	0.0929934	3.41949e-14	0	9.98002e-12	3.87754e-10	0	-	0.118935	-0.278756	0.14993
	cg19026817	0.0422905	0.00457044	0.060866	0.524509	0.000697431	6.23286e-05	7.26314e-05	0.0250407	0.00691848	0.0427954	0.338021	0.00938193	0.654654	0.0575733	0.0573238	0.897741	0.0765601	0.625879	0.296322	0.206016	0.146199	0.04734	0.00530435	0.176808	0.0474694	0.817116	0.0162681	0.00326989	0.886633	0.919949	0.161464	0.0908904	0.480449	0.597058	0.0286729	0.0382135	0.166988	0.000185904	0.0238562	0.128141	0.0325137	0.0608415	0.00737767	0.178385	0.03919	-	-0.143139	-0.0156445
	cg20056324	0.0056896	0.426059	5.5176e-05	1.89207e-05	0.52214	0.00095864	0.0242188	0.872095	0.000155424	0.083996	0.000101513	0.000113286	0.00399681	0.000294719	1.98225e-06	0.00290218	0.0652265	0.0392701	0.133623	5.23402e-06	0.000279217	0.0533833	0.0379169	0.000629878	3.02881e-05	0.000960514	6.09406e-05	0.0108223	0.216762	0.000105283	0.00217267	0.0925431	0.000391435	0.0392907	0.237989	1.25278e-12	1.72729e-05	0.00185088	0.000123101	4.0836e-08	0.000149307	0.000104779	7.04628e-07	0.165994	8.92984e-07	0.012924	-	-0.0241767
	cg20319698	0.118045	0.50081	0.650822	0.83196	0.296887	0.718603	0.900781	0.0367666	0.263641	0.29844	0.00292373	0.916688	0.0359438	0.00106513	0.0250556	0.00782904	0.0950061	0.0571126	0.694336	0.0622398	0.345357	0.42701	0.267186	0.119912	0.0653294	0.00338516	0.361137	0.879511	0.063127	0.000684956	0.0404974	0.00945919	0.0660792	0.299812	0.504107	0.0625662	0.0828175	0.139823	0.138462	0.0413749	0.0554618	0.995983	0.20203	0.0283158	0.0091844	0.786922	0.676118	-
	cg20336014	1.85179e-11	3.83639e-07	1.24478e-09	1.14742e-06	0.0723636	3.01231e-07	5.55022e-06	0.0218225	7.60133e-06	0.76244	2.59792e-14	6.44899e-09	2.24595e-05	1.33928e-07	0.00368585	1.16557e-07	0.0209767	0.000393901	0.914036	1.42492e-07	0.000855317	0.043993	0.00498691	6.11805e-06	8.73057e-12	3.76633e-06	1.40684e-06	1.49478e-06	0.108812	0.000192075	4.97979e-12	0.000117516	5.74372e-06	0.00975297	0.114995	0	1.13465e-13	6.04088e-05	0.00476915	1.21674e-10	9.49337e-09	5.10259e-13	2.94023e-08	1.03187e-09	1.00231e-12	0.545087	0.00272925	0.464036
	cg20643362	0.000969709	1.17888e-05	0.00225734	2.43476e-09	0.000731246	6.71781e-07	4.03245e-05	0.000805157	2.39635e-10	0.0380122	1.29582e-06	3.12029e-07	0.0223054	6.65952e-06	0.00447782	0.0106703	0.190573	0.0221825	0.20493	0.000383176	0.0257168	0.0315571	0.104748	2.05613e-13	1.55228e-06	8.407e-07	1.45994e-05	0.0387063	0.00571444	0.00020652	2.32595e-06	0.00206085	3.75946e-10	0.0434822	0.000299645	2.31685e-07	2.91429e-06	1.77916e-05	0.00611191	4.18603e-10	1.25651e-07	4.25511e-07	0.000154862	1.1681e-08	7.20178e-06	0.164313	0.00576327	0.311603
	cg20685020	0.0891667	0.0291028	0.0072604	0.0198028	0.0205092	0.160824	0.563989	0.0380943	0.000499817	0.42613	0.201002	0.0212835	0.0650807	0.00141148	7.03735e-05	0.0930506	0.639393	0.156918	0.126876	0.726867	0.0962626	0.0170888	0.0195933	0.000194685	0.00019091	0.0117303	0.0157137	0.408276	0.00344504	0.00220697	3.43823e-05	0.000938904	0.596714	0.184512	3.36052e-05	0.0027014	0.0464745	0.00294555	0.140374	0.115269	0.00194849	0.00777356	0.0726154	0.127326	0.0130678	0.171941	0.234235	0.411125
	cg22409100	0.150274	0	0.00116946	0.0343227	3.22374e-05	2.00218e-07	3.70094e-07	0.064332	3.62084e-05	0.224614	0.101522	0.000178243	0.00880501	0.272125	0.00165048	0.726987	0.0183326	0.0291724	0.167039	0.74852	0.272864	0.00242301	0.00150471	0.6927	0.010155	4.29594e-05	0.00019179	0.0113508	0.236516	0.315158	9.11911e-06	0.356293	0.00770838	0.100472	0.217469	0.013612	0.00066232	9.2438e-06	0.204028	2.54289e-07	0.000221105	4.65204e-05	7.42502e-05	0.0105029	8.27765e-05	9.1429e-06	0.131861	0.00502443
	cg22467567	1.19886e-05	2.42376e-08	0.000229372	0.010496	0.139047	4.27425e-06	0.0150231	0.0683797	1.41404e-07	0.933958	6.48219e-05	5.63928e-05	2.69211e-05	0.0166659	0.0505893	2.79786e-05	1.71695e-10	0.00387456	0.657452	0.0302578	0.00146815	8.80612e-07	0.00681541	0.246341	0.000788836	0.021155	0.000270967	0.0650325	0.336699	0.00167685	4.07625e-08	4.19769e-05	0.00054896	0.030539	0.531642	0.000250125	2.39853e-07	0.00383282	0.000282557	0.000143733	1.01083e-06	0.00237166	0.000275377	7.74202e-05	6.87002e-06	0.661167	0.018882	0.340108
	cg23088142	2.74306e-08	0.0223589	1.52291e-06	1.09637e-05	0.0404565	3.61366e-07	0.00225786	0.00869738	0.00035383	0.989348	2.77343e-05	4.52854e-07	0.0421847	1.14803e-05	0.0397179	0.0110234	0.0196339	0.008255	0.0995673	0.000642592	0.000124949	0.310297	0.000650628	0.0125466	2.45767e-06	2.6785e-06	6.33924e-06	0.897453	0.445246	1.03523e-06	1.59001e-05	0.00657385	4.17668e-07	0.0941029	0.0136963	6.39151e-09	6.78901e-07	0.00296627	0.189522	1.97865e-08	4.06434e-06	0.00026503	2.1339e-05	8.24793e-08	6.5515e-07	0.186274	0.00956179	0.0973889
	cg23361356	0.000396479	5.34301e-05	0.000345245	0.00488615	0.381748	1.52589e-05	0.038251	0.00316461	0.000277903	0.0264923	0.000288293	3.75159e-07	5.04926e-05	0.00150429	8.26486e-06	0.182889	0.00287039	0.00497283	0.0738904	0.000796153	0.000259194	0.00152767	0.00450817	0.0928956	2.40762e-07	0.000146355	0.00432087	0.000848344	0.054519	6.93987e-06	1.23992e-10	6.0503e-07	0.00684239	0.0281293	0.0891865	0.0001829	1.01996e-05	0.00751929	0.0064031	2.81783e-08	8.61595e-07	3.79696e-14	2.29899e-06	8.53322e-07	1.13012e-05	0.0528379	0.0441321	0.0168123
	cg23530543	1.76748e-13	0.000149989	1.77481e-09	9.85792e-10	0.00734562	6.95109e-08	0.000403931	6.725e-05	6.41198e-12	0.787641	1.21976e-08	4.72067e-09	8.53748e-08	1.64535e-13	0.000141418	3.5889e-05	7.02549e-05	0.000962275	0.13401	6.59428e-12	0.000803837	0.00198433	0.000151251	2.16647e-05	0	2.52918e-11	7.26167e-06	0.000152185	1.6126e-06	5.73561e-10	1.69642e-13	1.81445e-08	2.98213e-10	0.0108947	0.00425193	1.86517e-14	4.44089e-14	7.9956e-06	0.0229934	4.43912e-12	0	5.32907e-15	3.62968e-09	9.65094e-08	0	0.0767143	6.8689e-05	0.266102
	cg24954684	9.28805e-07	6.03676e-06	0.0147964	0.000281504	0.00243979	0.00019092	0.00535724	0.00212542	2.79977e-05	0.0664808	0.00364976	0.0115274	0.00530694	7.10374e-05	0.00601183	0.00706378	4.66357e-05	0.0281932	0.723079	5.08103e-06	0.161612	0.000610157	0.145678	0.0336783	2.83881e-05	0.00360284	0.00434942	0.0439312	0.0450121	0.00266124	2.14324e-07	0.0382925	1.01779e-07	0.0171868	0.100256	2.05559e-06	0.00031392	0.00265786	0.053836	6.03837e-06	6.2774e-10	6.11162e-06	3.76067e-06	5.29123e-05	1.3734e-07	0.0205119	0.0532563	0.838278
	cg25179876	0.000152755	0.000172074	0.00363324	0.000553457	0.079719	0.368534	0.409856	0.00147957	0.227167	0.175002	0.00119752	0.441826	0.0838705	3.87532e-05	0.868965	0.0360711	0.00336637	0.345947	0.433883	1.59679e-05	0.0586042	0.827497	0.430489	0.134681	0.000140184	0	0.00303462	0.68423	0.211311	3.70641e-06	0.000346094	1.97107e-05	0.0493621	0.0555155	0.13347	0.00500044	0.0232496	0.325054	0.590026	0.510668	0.00238351	0.0983663	0.671629	0.00274214	0.0003546	0.0421701	0.3426	8.02221e-05
	cg25229198	2.20676e-09	0.0030837	3.19997e-10	2.16245e-05	0.301538	4.30971e-06	0.0220896	0.0070673	1.652e-05	0.133779	1.5005e-10	8.53847e-08	3.32929e-05	0.000168151	0.00107564	0.00488652	6.05942e-07	0.00300858	0.045477	1.85442e-06	0.00899566	0.0203051	0.0142259	0.000145401	6.8284e-08	7.18209e-10	0.000431451	0.000404619	0.0153451	1.7954e-10	1.26984e-10	1.91266e-07	3.80134e-08	0.0114104	0.181356	7.28814e-08	8.19472e-08	9.04507e-05	0.0234982	8.30429e-10	5.84865e-13	4.92599e-10	2.15116e-06	7.74022e-10	1.3034e-12	0.0849522	0.0139668	0.137359
	cg25767859	8.40661e-13	7.86479e-06	1.62889e-09	0.000322527	0.0448331	4.18146e-08	7.54312e-05	0.000395959	3.64783e-07	0.0529172	3.95125e-10	1.78757e-05	1.2225e-05	2.22048e-06	0.000120161	0.000180382	0.00360308	0.00257992	0.00448141	1.44651e-07	0.000471663	0.00422394	0.000184921	0.00560162	2.36922e-13	6.97876e-08	8.62974e-05	0.00322075	0.00022287	4.91024e-08	2.83995e-13	2.03531e-05	1.09301e-06	0.060102	0.331133	7.66054e-14	4.78018e-12	0.000195374	0.0027277	2.21603e-11	2.15392e-08	1.15641e-12	3.41047e-09	1.61288e-09	0	0.00600439	9.51612e-05	0.129446
	cg26047334	0.2727	0.776461	0.00121295	0.0463086	0.636175	0.0645664	0.735054	0.00477714	0.374169	0.554644	0.194196	0.158231	0.0995957	0.00228235	0.928732	0.0381695	0.000888437	0.0114994	0.0388994	0.00581081	0.00849137	0.2432	0.318077	0.042546	0.0035235	5.29843e-12	0.000281366	0.117168	0.0161837	3.14233e-05	0.0602116	0.0292013	0.0897559	0.477433	0.3431	0.0417943	0.0773045	0.875525	0.176038	0.000593844	0.0130712	0.0050416	0.665571	0.0599047	0.282276	0.00789704	0.297963	0.0144389
	cg27020216	2.39586e-11	5.9417e-09	2.20038e-09	7.92725e-08	0.0128202	0	3.81348e-07	0.000222277	4.64976e-09	0.476429	1.16795e-13	5.8531e-09	0.000221126	3.4231e-08	1.36247e-12	0.00239518	0.000100641	0.000456885	0.539976	3.7882e-05	0.000240263	0.00200594	7.67759e-05	0.0271583	4.58606e-11	1.2118e-06	7.3101e-09	0.00269623	4.42122e-06	2.17648e-12	0	1.14622e-08	5.43121e-13	0.031782	0.00455075	1.16764e-11	3.0189e-07	2.38588e-08	0.0833825	0	0	3.15303e-14	8.65974e-15	1.75751e-10	0	0.00498543	0.000564562	0.661148
	cg27122536	1.90612e-10	1.80615e-05	6.00298e-11	1.60629e-09	0.00128313	3.00525e-09	0.000145604	0.00364052	3.03757e-13	0.0527885	0	2.38169e-09	7.80323e-09	8.21565e-15	8.8312e-06	0.0105754	0.00394555	0.00112448	0.627105	2.05019e-06	1.6099e-05	0.00797613	0.000618174	0.00128042	3.55271e-15	2.0076e-09	1.29262e-07	0.0735263	0.0697646	1.84266e-08	9.03722e-13	5.33446e-08	1.31602e-08	0.0531146	0.000177215	5.32463e-13	4.46995e-05	4.23771e-06	0.0989127	0	0	2.68674e-14	7.58377e-10	1.54354e-08	0	0.0944256	3.02214e-05	0.00854855
	cg27242945	9.45324e-10	0.0007117	3.58802e-09	5.08604e-06	2.33498e-05	3.99723e-10	0.000368001	0.000282418	3.09044e-09	0.253916	1.77209e-11	8.35282e-09	2.31825e-05	7.96702e-09	3.26223e-05	0.00352354	2.57975e-05	0.00406433	0.226464	0.000362696	0.000808651	0.0480079	0.000185717	0.0151775	0	7.73292e-08	3.79328e-08	0.0148722	0.000486441	6.8891e-09	0	4.59984e-07	5.58165e-07	0.445586	0.0875768	6.63558e-12	2.44967e-10	1.77087e-05	0.117662	1.6144e-11	0	5.32907e-15	2.21962e-08	9.6966e-09	0	0.0170401	0.000306869	0.0930304
	cg27596068	1.55602e-05	0.0164552	0.00104711	0.000110173	0.0989212	0.0164002	0.0592158	0.00900381	1.82667e-05	0.828783	6.05463e-07	0.0147918	0.0226783	7.01232e-08	1.61643e-06	0.00525947	9.78979e-07	0.00199982	0.0017025	3.27814e-07	0.0332201	0.0034799	0.000741547	0.00893464	1.85634e-06	1.76585e-08	3.39756e-05	0.00328116	0.00993594	1.56423e-08	8.96214e-08	0.000729041	6.89228e-07	0.0153134	0.0352136	2.788e-07	6.14454e-05	5.94214e-07	0.000280811	1.73833e-07	1.19853e-11	1.57684e-06	7.20208e-05	1.79464e-05	2.90576e-08	0.0405648	0.000893688	7.78167e-05
																																				Legend
	N.b. Correlation coefficients are shown in the top diagonal, where blue squares indicate negative correlations and red squares indicate positive correlations (max r= 0.58; min r= - 0.52; absolute average r = 0.20).																																			Upper diagonal								Bottom diagonal
	Darker shades represent stronger associations (see legend). Significance values are displayed in the bottom diagonal, where green squares indicate associations at p< 0.05. 76% of correlations were significant after multiple correction (q<0.05).
																																						r < -0.30								p < 0.05
																																						-0.30 < r < -0.15								p > 0.05
																																						-0.15 <r< 0.15
																																						0.15 < r < 0.30
																																						r > 0.30
[truncated: 17 more columns]

## Sheet: ST4_FunctionalCharacterization
	Supplementary Table 4. Functional characterization of genome-wide significant loci at birth.
											ENCODE Regulatory Elementsa				Association with mQTLb
	Probe	Gene	Chr	Genomic location	Position		Std B	P-value	FDR (q-value)		TF	Histone	DNAase I		Cis/Trans	SNP ID	Position	Beta	Effect Size	pvalue
	cg04941418	PACSIN1	6	5'UTR	34493129		-0.34	1.1e-08	0.005		N	Y	Y		-	-	-	-	-	-
	cg11074746	MEMO1	2	TSS1500	32236343		0.31	1.77e-07	0.02		Y	Y	Y		-	-	-	-	-	-
	cg00335219	--	16	--	86012305		0.27	1.79e-07	0.02		Y	Y	Y		-	-	-	-	-	-
	cg07395930	CLSTN1	1	Body	9791419		-0.31	3.84e-07	0.02		Y	Y	Y		-	-	-	-	-	-
	cg01589998	FOXN4	12	Body	109729478		0.31	3.92e-07	0.02		Y	Y	Y		-	-	-	-	-	-
	cg13978601	PPP2R4	9	Body	131905041		-0.31	4.1e-07	0.02		N	Y	N		-	-	-	-	-	-
	cg23361356	SLC9A3	5	Body	508834		-0.31	4.17e-07	0.02		N	Y	N		-	-	-	-	-	-
	cg27020216	SGEF	3	Body	153840347		0.29	8.35e-07	0.03		N	Y	N		-	-	-	-	-	-
	cg14632140	LMO3	12	5'UTR	16758112		0.29	9.82e-07	0.03		Y	Y	Y		-	-	-	-	-	-
	cg08080985	C9orf95	9	Body	77703079		0.3	1.07e-06	0.03		Y	Y	N		-	-	-	-	-	-
	cg20685020	ATP6V0B	1	5'UTR	44440676		0.3	1.34e-06	0.03		Y	Y	N		-	-	-	-	-	-
	cg25229198	ADAMTS6	5	Body	64660684		-0.3	1.38e-06	0.03		N	Y	N		-	-	-	-	-	-
	cg05968179	USP6NL	10	Body	11505706		-0.29	1.42e-06	0.03		N	Y	N		-	-	-	-	-	-
	cg01009697	NTRK2	9	TSS1500	87283470		0.29	1.56e-06	0.03		Y	Y	Y		-	-	-	-	-	-
	cg19026817	--	20	--	56782259		-0.29	1.64e-06	0.03		Y	Y	N		Cis	rs619262	20:56782229	-0.27	0.03161	3.9e-11
	cg05116255	ANKRD30A	10	TSS1500	37413782		-0.29	1.85e-06	0.03		N	Y	N		Trans	rs11872194	18:14749970	0.37	0.016	1.28e-26
	cg04799664	NLRC5	16	5'UTR	57053850		-0.29	1.85e-06	0.03		N	Y	Y		-	-	-	-	-	-
	cg07746699	IFT140	16	TSS200	1662305		0.3	1.87e-06	0.03		Y	Y	Y		-	-	-	-	-	-
	cg02290110	SHC2	19	TSS1500	461808		0.29	1.91e-06	0.03		Y	Y	Y		-	-	-	-	-	-
	cg06951646	TRRAP	7	Body	98586548		-0.29	1.92e-06	0.03		N	Y	Y		-	-	-	-	-	-
	cg02052845	HGS	17	Body	79658835		-0.29	2e-06	0.03		N	Y	N		-	-	-	-	-	-
	cg05033322	ATM	11	TSS1500	108093245		0.29	2.08e-06	0.03		Y	Y	N		-	-	-	-	-	-
	cg02404636	SFI1	22	TSS1500	31891804		0.29	2.1e-06	0.03		Y	Y	N		Cis ( n = 2)	rs71319195; rs190691057	22:31872829; 22:31872987	0.40; 2.02	0.005; 0.00	2.66E-26; 2.8E-35
	cg05620865	AP3B1	5	Body	77588408		-0.29	2.22e-06	0.03		N	Y	N		-	-	-	-	-	-
	cg14291256	MMP21	10	Body	127461065		-0.29	2.25e-06	0.03		Y	Y	N		-	-	-	-	-	-
	cg12593849	STX12	1	3'UTR	28150710		-0.29	2.31e-06	0.03		N	Y	N		-	-	-	-	-	-
	cg10844884	ZNF22	10	Body	45498904		-0.29	2.32e-06	0.03		N	Y	N		-	-	-	-	-	-
	cg27242945	CAV1	7	1stExon	116165134		0.28	2.35e-06	0.03		Y	Y	Y		-	-	-	-	-	-
	cg13562386	TAGLN2	1	TSS1500	159895724		0.29	2.36e-06	0.03		Y	Y	Y		-	-	-	-	-	-
	cg25767859	PKD1L1	7	Body	47859324		-0.29	2.37e-06	0.03		Y	Y	N		-	-	-	-	-	-
	cg12202228	FNDC3B	3	Body	171871829		-0.29	2.52e-06	0.03		N	Y	Y		-	-	-	-	-	-
	cg20056324	NEUROD4	12	TSS200	55413610		0.29	2.6e-06	0.03		Y	Y	Y		-	-	-	-	-	-
	cg27122536	FOXF1	16	1stExon	86544658		0.29	2.67e-06	0.03		Y	Y	Y		-	-	-	-	-	-
	cg14661886	PRRT3	3	TSS200	9994197		0.29	2.75e-06	0.03		Y	Y	Y		-	-	-	-	-	-
	cg27596068	SERPINH1	11	TSS1500	75272301		-0.28	2.77e-06	0.03		N	Y	N		-	-	-	-	-	-
	cg23088142	--	3	--	137531265		0.29	2.99e-06	0.03		N	Y	N		-	-	-	-	-	-
	cg08625693	DLG3	X	Body	69674126		-0.26	3.09e-06	0.03		N	Y	Y		-	-	-	-	-	-
	cg05463325	RAB4A	1	TSS1500	229406534		0.29	3.23e-06	0.04		Y	Y	Y		-	-	-	-	-	-
	cg01894322	PPP1R1B	17	Body	37789575		-0.28	3.38e-06	0.04		N	Y	Y		-	-	-	-	-	-
	cg13138952	RPH3AL	17	Body	236013		-0.29	3.39e-06	0.04		Y	Y	Y		-	-	-	-	-	-
	cg01338630	RASD2	22	3'UTR	35948166		-0.27	3.77e-06	0.04		N	Y	N		-	-	-	-	-	-
	cg22409100	SLC8A1	2	TSS1500	40658918		0.14	4.01e-06	0.04		Y	Y	Y		-	-	-	-	-	-
	cg24954684	CLIP1	12	TSS1500	122907641		0.27	4.08e-06	0.04		Y	Y	Y		-	-	-	-	-	-
	cg22467567	IGFBP5	2	5'UTR	217559885		0.28	4.39e-06	0.04		N	Y	N		-	-	-	-	-	-
	cg25179876	NRP1	10	Body	33483109		-0.19	4.47e-06	0.04		Y	Y	Y		-	-	-	-	-	-
	cg04388666	CCDC85C	14	TSS1500	100072073		0.28	4.61e-06	0.04		Y	Y	Y		-	-	-	-	-	-
	cg13244417	TMTC4	13	TSS200	101327186		0.28	4.75e-06	0.04		Y	Y	Y		-	-	-	-	-	-
	cg16661000	HAPLN3	15	5'UTR	89437710		0.27	4.81e-06	0.04		Y	Y	Y		-	-	-	-	-	-
	cg00276455	--	6	--	54904638		-0.28	4.82e-06	0.04		N	Y	N		-	-	-	-	-	-
	cg08261702	LOC728743	7	Body	150103112		0.25	5.02e-06	0.04		Y	Y	Y		Cis	rs4721	7:150035526	0.21	0.002	7.01e-11
	cg05168344	LZTR1	22	Body	21340160		-0.28	5.07e-06	0.04		Y	Y	N		-	-	-	-	-	-
	cg02725795	FAM175A	4	Body	84405871		0.27	5.18e-06	0.04		Y	Y	Y		-	-	-	-	-	-
	cg20336014	MGEA5	10	TSS200	103578255		0.27	5.49e-06	0.04		Y	Y	Y		-	-	-	-	-	-
	cg26047334	TNS1	2	5'UTR	218785909		0.25	5.56e-06	0.04		Y	Y	Y		-	-	-	-	-	-
	cg18769584	LZTFL1	3	3'UTR	45866619		-0.27	5.64e-06	0.04		N	Y	N		-	-	-	-	-	-
	cg13083436	LUZP2	11	TSS200	24518414		0.28	5.74e-06	0.04		Y	Y	N		-	-	-	-	-	-
	cg23530543	HEPN1	11	TSS1500	124788414		-0.28	5.98e-06	0.04		N	Y	N		-	-	-	-	-	-
	cg02957771	FBXO31	16	Body	87380349		-0.27	6.13e-06	0.04		N	Y	N		-	-	-	-	-	-
	cg17396676	EPS15L1	19	TSS1500	16583990		-0.28	6.56e-06	0.04		Y	Y	Y		-	-	-	-	-	-
	cg09278687	TBX6	16	Body	30100430		-0.28	6.91e-06	0.04		Y	Y	Y		-	-	-	-	-	-
	cg20643362	C19orf12	19	1stExon	30206369		0.27	7.37e-06	0.04		Y	Y	Y		-	-	-	-	-	-
	cg10395806	CTTN	11	Body	70280601		-0.28	7.43e-06	0.04		Y	Y	Y		-	-	-	-	-	-
	cg00877150	BCOR	X	5'UTR	39972039		-0.27	7.52e-06	0.04		N	Y	N		-	-	-	-	-	-
	cg20319698	LRRFIP1	2	Body	238644099		-0.27	7.73e-06	0.04		Y	Y	Y		Cis	rs3820810	2:238644136	-0.57	0.03	1.79e-13
	cg14712611	ANK2	4	5'UTR	113739379		0.27	7.74e-06	0.04		Y	Y	Y		-	-	-	-	-	-
	a Overal between each DMP and regulatory elements based on ENCODE data, including (i) transcription factors (data generated on 161 transcription factors in 91 cell types via ChIP-seq), (ii) histone marks (only relevant cell lines examined, including blood [GM12878, K562] and umbilical vein endothelial [HUVEC] cells), and (iii) DNase I hypersensitivity clusters (based on data from 125 cell types).…
	b Association between each DMP and genetic mQTLs, based on data from the mQTLdb resource. Information includes whether the mQTL is cis (i.e. SNP within ±1000 base pairs of the DNAm site) or trans (i.e. ±1 million base pairs), SNP id and genomic position, as well as beta, effect size and p-value from the GCTA analyses.

## Sheet: ST5_GO_Birth
	Supplementary Table 5. Enriched gene ontology pathways for epigenetic variation at birth associated with adolescent substance use
	GO Pathway	ngenes in input list	Total nin pathway	%	p-value	Genes
	Biological processes
	negative regulation of JAK-STAT cascade	2	14	14.3	2.3e-18	CAV1;HGS
	negative regulation of anoikis	2	16	12.5	2.76e-16	CAV1;NTRK2
	regulation of cardiac muscle contraction	2	17	11.8	2.68e-15	SLC8A1;ANK2
	regulation of calcium ion transport into cytosol	4	66	6.1	4.81e-15	SLC8A1;ANK2;CAV1;MGEA5
	vasoconstriction	2	29	6.9	1.9e-09	SLC8A1;CAV1
	negative regulation of cytokine-mediated signaling pathway	2	29	6.9	2.13e-09	CAV1;NLRC5
	synaptic vesicle transport	3	63	4.8	4.11e-09	STX12;AP3B1;PACSIN1
	vasculogenesis	3	69	4.3	2.21e-08	CAV1;NTRK2;FOXF1
	regulation of smooth muscle cell migration	2	33	6.1	2.67e-08	IGFBP5;NRP1
	G2 DNA damage checkpoint	2	36	5.6	9.73e-08	FAM175A;ATM
	lysosomal transport	2	38	5.3	2.46e-07	AP3B1;HGS
	negative regulation of epidermal growth factor receptor signaling pathway	2	41	4.9	9.11e-07	HGS;EPS15L1
	establishment of protein localization to plasma membrane	2	42	4.8	1.43e-06	ANK2;PACSIN1
	sterol transport	2	47	4.3	3.81e-06	STX12;CAV1
	calcium ion transport	4	160	2.5	4.68e-06	SLC8A1;ANK2;CAV1;PKD1L1
	regulation of muscle system process	4	163	2.5	5.81e-06	SLC8A1;ANK2;CAV1;MGEA5
	regulation of protein kinase B signaling	3	101	3	7.84e-06	IGFBP5;NTRK2;RASD2
	positive regulation of axonogenesis	2	49	4.1	9.61e-06	NTRK2;NRP1
	mammary gland morphogenesis	2	51	3.9	1.76e-05	IGFBP5;CAV1
	neuron migration	3	107	2.8	2.07e-05	NTRK2;NRP1;NEUROD4
	negative regulation of cellular protein metabolic process	7	471	1.5	3.2e-05	IGFBP5;CAV1;PPP2R4;NRP1;MGEA5;PPP1R1B;RASD2
	positive regulation of response to DNA damage stimulus	2	56	3.6	3.89e-05	FAM175A;ATM
	somitogenesis	2	60	3.3	7.18e-05	ATM;FOXF1
	mesoderm formation	2	60	3.3	7.8e-05	TBX6;FOXF1
	muscle structure development	6	417	1.4	0.000194999	TAGLN2;IGFBP5;SLC8A1;ANK2;CAV1;FOXF1
	cell fate specification	2	69	2.9	0.000294005	NRP1;TBX6
	protein stabilization	2	72	2.8	0.000325888	STX12;ANK2
	regulation of vesicle-mediated transport	4	241	1.7	0.00042481	RAB4A;PACSIN1;NRP1;FOXF1
	mitotic G1 DNA damage checkpoint	2	74	2.7	0.000428504	ATM;FBXO31
	regulation of dendrite development	2	76	2.6	0.00068843	PACSIN1;NTRK2
	cerebral cortex development	2	80	2.5	0.000965988	NTRK2;CCDC85C
	tissue remodeling	2	93	2.2	0.00193106	IGFBP5;CAV1
	regulation of neuron apoptotic process	3	177	1.7	0.00198836	NTRK2;NRP1;ATM
	regulation of type I interferon production	2	104	1.9	0.0033658	LRRFIP1;NLRC5
	Cellular component
	T-tubule	2	31	6.5	8.17e-09	SLC8A1;ANK2
	ruffle	4	133	3	2.83e-07	SGEF;PACSIN1;CTTN;CLIP1
	phagocytic vesicle	2	60	3.3	5.3e-05	STX12;ATP6V0B
	vesicle	11	1089	1	0.000141261	STX12;RAB4A;ATP6V0B;AP3B1;PACSIN1;CAV1;USP6NL;NRP1;ATM;CLIP1;HGS
	axon part	3	129	2.3	0.000294296	PACSIN1;NTRK2;NRP1
	endosome	7	600	1.2	0.000488359	STX12;RAB4A;ATP6V0B;CAV1;NTRK2;CLIP1;HGS
	basolateral plasma membrane	3	171	1.8	0.0013433	SLC8A1;ANK2;CAV1
	dendritic spine	2	93	2.2	0.00288418	NTRK2;CTTN
	postsynaptic membrane	3	184	1.6	0.00309357	CLSTN1;ANK2;NTRK2
	Molecular function
	cation:cation antiporter activity	2	20	10	3.51e-13	SLC8A1;SLC9A3
	growth factor binding	3	110	2.7	2.45e-05	IGFBP5;NTRK2;NRP1
	protein phosphatase regulator activity	2	61	3.3	7.6e-05	PPP2R4;PPP1R1B
	phosphatase binding	3	131	2.3	0.000152244	AP3B1;PPP2R4;SFI1
	transmembrane receptor protein tyrosine kinase activity	2	67	3	0.000279929	NTRK2;NRP1
	protein N-terminus binding	2	91	2.2	0.0020444	ATM;NPAT
	metalloendopeptidase activity	2	104	1.9	0.00394813	ADAMTS6;MMP21

## Sheet: ST6_FollowForward_Age7
	Supplementary Table 6. Follow-forward analysis at age 7.
	Probe	Gene	Chr	Genomic location	Position	Birth				Age 7
						Std B	P-value	FDR (q-value)		Std B	P-value	FDR (q-value)
	cg04941418	PACSIN1	6	5'UTR	34493129	-0.34477	1.1e-08	0.0045486		0.0301283	0.644683	0.984062
	cg11074746	MEMO1	2	TSS1500	32236343	0.311563	1.77282e-07	0.0246197		0.0469099	0.474069	0.984062
	cg00335219	--	16	--	86012305	0.265915	1.78985e-07	0.0246197		-0.0569662	0.284379	0.953211
	cg07395930	CLSTN1	1	Body	9791419	-0.308637	3.8423e-07	0.0246197		0.0552182	0.398496	0.957691
	cg01589998	FOXN4	12	Body	109729478	0.308981	3.92023e-07	0.0246197		-0.00126852	0.984062	0.984062
	cg13978601	PPP2R4	9	Body	131905041	-0.308024	4.09558e-07	0.0246197		-0.0836842	0.188774	0.953211
	cg23361356	SLC9A3	5	Body	508834	-0.307253	4.16768e-07	0.0246197		0.015453	0.811962	0.984062
	cg27020216	SGEF	3	Body	153840347	0.290825	8.34732e-07	0.0326028		0.0102694	0.861992	0.984062
	cg14632140	LMO3	12	5'UTR	16758112	0.294694	9.82046e-07	0.0326028		0.00717457	0.909201	0.984062
	cg08080985	C9orf95	9	Body	77703079	0.297961	1.06793e-06	0.0326028		0.0719098	0.268446	0.953211
	cg20685020	ATP6V0B	1	5'UTR	44440676	0.297339	1.34296e-06	0.0326028		0.011871	0.857198	0.984062
	cg25229198	ADAMTS6	5	Body	64660684	-0.295716	1.3796e-06	0.0326028		-0.00507817	0.938817	0.984062
	cg05968179	USP6NL	10	Body	11505706	-0.293006	1.42338e-06	0.0326028		-0.0245925	0.7082	0.984062
	cg01009697	NTRK2	9	TSS1500	87283470	0.292074	1.55752e-06	0.0326028		-0.103455	0.108604	0.953211
	cg19026817	--	20	--	56782259	-0.288177	1.63998e-06	0.0326028		-0.0353235	0.59469	0.984062
	cg05116255	ANKRD30A	10	TSS1500	37413782	-0.289323	1.84637e-06	0.0326028		-0.0792027	0.226245	0.953211
	cg04799664	NLRC5	16	5'UTR	57053850	-0.291489	1.85081e-06	0.0326028		0.0644093	0.314476	0.957691
	cg07746699	IFT140	16	TSS200	1662305	0.295284	1.87179e-06	0.0326028		-0.0161185	0.805048	0.984062
	cg02290110	SHC2	19	TSS1500	461808	0.292019	1.91357e-06	0.0326028		0.00408071	0.949426	0.984062
	cg06951646	TRRAP	7	Body	98586548	-0.291146	1.91779e-06	0.0326028		-0.0333861	0.603488	0.984062
	cg02052845	HGS	17	Body	79658835	-0.292827	1.99789e-06	0.0326028		0.0088581	0.893412	0.984062
	cg05033322	ATM	11	TSS1500	108093245	0.293648	2.08453e-06	0.0326028		-0.00298227	0.963603	0.984062
	cg02404636	SFI1	22	TSS1500	31891804	0.290885	2.09824e-06	0.0326028		0.21165	0.00123617	0.0803512
	cg05620865	AP3B1	5	Body	77588408	-0.291397	2.21659e-06	0.0326028		-0.0159694	0.80886	0.984062
	cg14291256	MMP21	10	Body	127461065	-0.291411	2.25444e-06	0.0326028		0.0347802	0.595701	0.984062
	cg12593849	STX12	1	3'UTR	28150710	-0.286836	2.3063e-06	0.0326028		0.0719054	0.276962	0.953211
	cg10844884	ZNF22	10	Body	45498904	-0.290614	2.31953e-06	0.0326028		-0.014375	0.828562	0.984062
	cg27242945	CAV1	7	1stExon	116165134	0.282134	2.34706e-06	0.0326028		-0.0385225	0.55213	0.984062
	cg13562386	TAGLN2	1	TSS1500	159895724	0.28566	2.35716e-06	0.0326028		-0.070027	0.286753	0.953211
	cg25767859	PKD1L1	7	Body	47859324	-0.286312	2.36532e-06	0.0326028		0.00158285	0.980156	0.984062
	cg12202228	FNDC3B	3	Body	171871829	-0.286363	2.52257e-06	0.0326953		-0.0343358	0.596267	0.984062
	cg20056324	NEUROD4	12	TSS200	55413610	0.287763	2.59916e-06	0.0326953		0.126177	0.0533175	0.953211
	cg27122536	FOXF1	16	1stExon	86544658	0.285819	2.66552e-06	0.0326953		-0.0878305	0.166273	0.953211
	cg14661886	PRRT3	3	TSS200	9994197	0.285394	2.74963e-06	0.0326953		-0.0308047	0.631296	0.984062
	cg27596068	SERPINH1	11	TSS1500	75272301	-0.284065	2.76737e-06	0.0326953		-0.0790497	0.226736	0.953211
	cg23088142	--	3	--	137531265	0.285313	2.99238e-06	0.0343717		0.096306	0.14254	0.953211
	cg08625693	DLG3	X	Body	69674126	-0.260118	3.08538e-06	0.034482		-0.00739799	0.897534	0.984062
	cg05463325	RAB4A	1	TSS1500	229406534	0.288264	3.22613e-06	0.0350901		0.0673972	0.293296	0.953211
	cg01894322	PPP1R1B	17	Body	37789575	-0.281463	3.37738e-06	0.0350901		0.0578782	0.374647	0.957691
	cg13138952	RPH3AL	17	Body	236013	-0.287943	3.39436e-06	0.0350901		-0.0605506	0.358262	0.957691
	cg01338630	RASD2	22	3'UTR	35948166	-0.273878	3.76716e-06	0.0379941		-0.0820225	0.210462	0.953211
	cg22409100	SLC8A1	2	TSS1500	40658918	0.144705	4.00697e-06	0.0392048		-0.0172043	0.563983	0.984062
	cg24954684	CLIP1	12	TSS1500	122907641	0.269785	4.07682e-06	0.0392048		0.0760593	0.248561	0.953211
	cg22467567	IGFBP5	2	5'UTR	217559885	0.28015	4.38737e-06	0.0406672		-0.00580423	0.929013	0.984062
	cg25179876	NRP1	10	Body	33483109	-0.187919	4.46874e-06	0.0406672		-0.0068261	0.885049	0.984062
	cg04388666	CCDC85C	14	TSS1500	100072073	0.279318	4.60581e-06	0.0406672		-0.00708071	0.910876	0.984062
	cg13244417	TMTC4	13	TSS200	101327186	0.276623	4.75488e-06	0.0406672		0.0427016	0.510241	0.984062
	cg16661000	HAPLN3	15	5'UTR	89437710	0.270893	4.81065e-06	0.0406672		-0.00679884	0.917434	0.984062
	cg00276455	--	6	--	54904638	-0.276113	4.81897e-06	0.0406672		0.10257	0.120166	0.953211
	cg08261702	LOC728743	7	Body	150103112	0.248455	5.01808e-06	0.0410801		-0.0732464	0.22294	0.953211
	cg05168344	LZTR1	22	Body	21340160	-0.28239	5.06659e-06	0.0410801		-0.0583602	0.371873	0.957691
	cg02725795	FAM175A	4	Body	84405871	0.274339	5.17659e-06	0.0411649		-0.00698942	0.914284	0.984062
	cg20336014	MGEA5	10	TSS200	103578255	0.27159	5.49311e-06	0.0423578		0.0106958	0.871172	0.984062
	cg26047334	TNS1	2	5'UTR	218785909	0.247562	5.55823e-06	0.0423578		-0.0776564	0.2069	0.953211
	cg18769584	LZTFL1	3	3'UTR	45866619	-0.27333	5.63857e-06	0.0423578		-0.0105821	0.868584	0.984062
	cg13083436	LUZP2	11	TSS200	24518414	0.27672	5.73634e-06	0.0423578		-0.0152234	0.817966	0.984062
	cg23530543	HEPN1	11	TSS1500	124788414	-0.278726	5.97533e-06	0.0433484		0.0539284	0.404201	0.957691
	cg02957771	FBXO31	16	Body	87380349	-0.271753	6.12955e-06	0.0437005		0.0539218	0.412544	0.957691
	cg17396676	EPS15L1	19	TSS1500	16583990	-0.275242	6.55788e-06	0.0437005		-0.0160021	0.808297	0.984062
	cg09278687	TBX6	16	Body	30100430	-0.278029	6.91066e-06	0.0437005		0.0838813	0.204221	0.953211
	cg20643362	C19orf12	19	1stExon	30206369	0.272111	7.3673e-06	0.0437005		-0.0111173	0.860616	0.984062
	cg10395806	CTTN	11	Body	70280601	-0.275673	7.42644e-06	0.0437005		0.0214737	0.742813	0.984062
	cg00877150	BCOR	X	5'UTR	39972039	-0.271631	7.51954e-06	0.0437005		-0.0555357	0.378587	0.957691
	cg20319698	LRRFIP1	2	Body	238644099	-0.26834	7.73201e-06	0.0437005		-0.0659543	0.265226	0.953211
	cg14712611	ANK2	4	5'UTR	113739379	0.270574	7.74362e-06	0.0437005		0.0251445	0.698427	0.984062

## Sheet: ST7_Freq_Age
	Supplementary Table 7. Age of substance use onset: Frequency distribution and associations with DNA methylation at birth.
	Frequencies		Age Tobacco		Age Cannabis		Age Alcohol
			n	%	n	%	n	%
	n Endorse/Total n		129/262	49.2	93/262	35.5	195/262	74.4
	Age (yrs)	<10	2	0.8	0	0	5	1.9
		11-12	34	13	6	6.45161	45	17.2
		13-14	50	19.1	29	31.1828	91	34.7
		15-16	40	15.3	45	48.3871	50	19.1
		17-18	3	1.1	13	13.9785	4	1.5
	Correlations		Age Tobacco		Age Cannabis		Age Alcohol
			r	p	r	p	r	p
	Cumulative DNAm risk		-0.19	0.03	-0.36	0.000340127	-0.23	0.001
	N.b. Age of substance use onset was calculated using three self-report items, measured at 16 and 18, that asked respondents at what age they first ‘smoked whole cigarette’, ‘tried cannabis’, and ‘had whole alcoholic drink’, respectively. To maximize n, we combined data across the two time points, selecting the youngest age reported in the event of discrepant responses. The three combined items we…

## Sheet: ST8_MatSmokEWAS
	Supplementary Table 8. Genome-wide significant loci at birth associated with maternal smoking during the first trimester of pregnancy
	Probe	Gene	Chr	Genomic location	Position	F-statistic	P-value	FDR (q-value)
	cg05575921	AHRR	5	Body	373378	74.5027	6.96313e-16	2.87932e-10
	cg18146737	GFI1	1	Body	92946700	36.2153	6.19664e-09	0.00128119
	cg09935388	GFI1	1	Body	92947588	35.2715	9.47077e-09	0.00130542
	N.b. Total n = 261, of which 48 cases (i.e. reported smoking) and 213 controls (i.e. reported not smoking)

## Sheet: SF1_CFA
	Supplementary Figure 1. Confirmatory Factor Analysis of substance use.

[truncated: 3 more sheets: SF2_CorrBirthAge7, SF3_PACSIN1, SF4_MedIndSub]
